# Supplementary material for: Mycobacterium ulcerans Population Genomics To Inform on the Spread of Buruli Ulcer across Central Africa
Source: mSphere. 2019 Feb 6;4(1):e00472-18. doi: 10.1128/mSphere.00472-18 (PMC6365612; doi:10.1128/mSphere.00472-18)
Supplement: TABLE S1 [file mSphere.00472-18-st001.xlsx]

## Sheet: Sheet1
Isolate n°	Lineage	BAPS group	YOI	Country of Origin	Latitude	Longitude	Coverage (x)	Average read length (bp)	BioSample n°
ITM030221	Mu_A1	BAPS_1	2002	DRC	-5.38942	14.30403	62.5238	95.2522	SAMEA2234627
ITM030719	Mu_A1	BAPS_1	2002	DRC	-5.42357	14.48067	56.0218	94.7842	SAMEA2234628
ITM030952	Mu_A1		2002				66.4421	96.1934	SAMEA3170666
ITM031677	Mu_A1	BAPS_1	2003	DRC	-5.49655	14.69358	59.8915	95.3529	SAMEA2234629
ITM032481	Mu_A1	BAPS_2	2003	DRC	-5.60384	14.13927	89.2797	137.728	SAMN04538502
ITM040358	Mu_A1	BAPS_2	2003	DRC	-5.73894	14.04787	60.7332	95.4181	SAMEA2234631
ITM041706	Mu_A1		2003	DRC	-4.722099	13.041641	60.8289	95.2936	SAMEA2234632
ITM050303	Mu_A1		1966	Congo	-4.432895	12.299497	58.8718	137.657	SAMN04538505
ITM050715	Mu_A1	BAPS_1	2004	DRC	-5.55598	14.45739	71.1427	91.4057	SAMEA2234633
ITM060976	Mu_A1		2005	Congo	-4.761918	11.868028	52.3275	94.9946	SAMEA2234634
ITM060977	Mu_A1	BAPS_2	2005	DRC	-5.09303	14.07327	52.2443	95.2077	SAMEA2234635
ITM062479	Mu_A1		2006				51.5626	95.0672	SAMEA2234636
ITM063519	Mu_A1	BAPS_3	2006	DRC	-5.6969	14.05914	56.4547	139.063	SAMN04538479
ITM070118	Mu_A1	BAPS_4	2006	DRC	-5.55598	14.45739	64.8666	95.3317	SAMEA2234638
ITM070121	Mu_A1	BAPS_6	2006	DRC	-5.76913	13.92102	66.2892	95.3434	SAMEA2234641
ITM070122	Mu_A1	BAPS_2	2006	DRC	-5.50590	14.52313	66.736	95.22	SAMEA2234642
ITM070123	Mu_A1	BAPS_1	2006	DRC	-5.56652	14.43447	72.4165	139.409	SAMN04538475
ITM070124	Mu_A1	BAPS_3	2006	DRC	-5.67882	13.96647	68.7815	95.4938	SAMEA2234643
ITM071491	Mu_A1	BAPS_2	2006	DRC	-5.68600	13.88951	52.8422	95.1308	SAMEA2234646
ITM071499	Mu_A1		2006	Angola			69.2529	96.1867	SAMEA3170672
ITM071910	Mu_A1	BAPS_5	2006	DRC	-5.46310	13.78095	58.5363	95.4096	SAMEA2234648
ITM071912	Mu_A1	BAPS_2	2007	DRC	-5.09275	14.02277	62.1467	96.1843	SAMEA3170673
ITM071913	Mu_A1	BAPS_2	2007	DRC	-5.12371	14.01776	56.8776	95.1602	SAMEA2234650
ITM071925	Mu_A1		2007	Congo	-4.433392	11.700150	53.7736	139.506	SAMN04538481
ITM072398	Mu_A1	BAPS_5	2006	DRC	-5.52036	13.90937	65.266	139.753	SAMN04538482
ITM072399	Mu_A1	BAPS_2	2006	DRC	-5.76827	13.92186	59.8731	95.2618	SAMEA2234651
ITM072400	Mu_A1	BAPS_6	2007	DRC	-5.76913	13.92102	59.6447	95.3696	SAMEA2234652
ITM072401	Mu_A1	BAPS_3	2007	DRC	-5.76785	13.92162	73.9354	140.017	SAMN04538483
ITM072731	Mu_A1	BAPS_2	2007	DRC	-5.15632	14.18982	55.6684	95.4349	SAMEA2234653
ITM072732	Mu_A1	BAPS_3	2007	DRC	-5.76854	13.91985	44.172	139.551	SAMN04538484
ITM072733	Mu_A1	BAPS_2	2007	DRC	-5.39494	14.12631	57.0164	139.937	SAMN04538485
ITM072734	Mu_A1	BAPS_2	2007	DRC	-5.68719	13.89086	40.1182	139.654	SAMN04538486
ITM072735	Mu_A1	BAPS_2	2007	DRC	-5.70311	14.1483	39.7494	139.176	SAMN04538487
ITM072737	Mu_A1	BAPS_2	2006	DRC	-5.68680	13.89025	62.4073	95.3775	SAMEA2234654
ITM072840	Mu_A1	BAPS_2	2007	DRC	-5.76805	13.91836	82.6867	140.259	SAMN04538488
ITM073461	Mu_A1	BAPS_2	2007	DRC	-5.75556	13.98184	65.692	91.5065	SAMEA2234656
ITM073463	Mu_A1	BAPS_2	2007	DRC	-5.67491	14.01439	73.8938	139.142	SAMN04538492
ITM073477	Mu_A1	BAPS_2	2007	DRC	-5.46071	13.78244	48.1911	139.273	SAMN04538493
ITM073676	Mu_A1	BAPS_3	2007	DRC	-5.76855	13.92024	62.5026	95.0504	SAMEA2234663
ITM080059	Mu_A1	BAPS_1	2007	DRC	-5.70821	14.04022	59.3369	95.3864	SAMEA2234665
ITM080060	Mu_A1	BAPS_2	2007	DRC	-5.77422	13.94787	59.4326	95.3976	SAMEA2234666
ITM080062	Mu_A1	BAPS_3	2007	DRC	-5.77508	14.16654	63.2739	91.4987	SAMEA2234668
ITM080064	Mu_A1	BAPS_2	2007	DRC	-5.56748	14.12015	64.6916	95.253	SAMEA2234670
ITM080098	Mu_A1		2007	Angola	-8.515200	17.828573	65.2825	95.1057	SAMEA2234672
ITM080285	Mu_A1	BAPS_4	2007	DRC	-5.75498	14.43446	58.3527	95.1061	SAMEA2234673
ITM080288	Mu_A1	BAPS_4	2007	DRC	-5.75519	14.43433	51.7092	95.0399	SAMEA2234675
ITM081018	Mu_A1	BAPS_1	2007	DRC	-5.73305	14.45571	57.2553	95.198	SAMEA2234678
ITM081364	Mu_A1	BAPS_5	2007	DRC	-5.41084	14.49715	56.8607	95.2049	SAMEA2234679
ITM081433	Mu_A1		2007	DRC	-4.722099	13.041641	61.6348	95.2525	SAMEA2234680
ITM081434	Mu_A1		2007	DRC	-4.722099	13.041641	66.9718	94.9752	SAMEA2234681
ITM081436	Mu_A1		2007	DRC	-4.722099	13.041641	59.3565	95.2868	SAMEA2234682
ITM081935	Mu_A1	BAPS_2	2007	DRC	-5.75556	13.98184	62.1962	95.207	SAMEA2234684
ITM081937	Mu_A1	BAPS_2	2007	DRC	-5.76938	13.93092	72.1593	96.2098	SAMEA3170675
ITM082001	Mu_A1		2008	DRC			68.4414	95.4257	SAMEA2234686
ITM082494	Mu_A1	BAPS_1	2007	DRC	-5.56121	14.44862	64.4162	95.3229	SAMEA2234698
ITM082495	Mu_A1	BAPS_4	2007	DRC	-5.56121	14.44862	80.5877	96.1874	SAMEA3170677
ITM082498	Mu_A1	BAPS_5	2007	DRC	-5.41089	14.49713	68.1574	95.2752	SAMEA2234700
ITM082499	Mu_A1	BAPS_4	2008	DRC	-5.81782	14.19031	64.4007	95.1004	SAMEA2234701
ITM082575	Mu_A1		2008	DRC			65.5723	95.3773	SAMEA2234702
ITM082600	Mu_A1	BAPS_5	2007	DRC	-5.41166	14.49669	41.3604	139.332	SAMN04538496
ITM083232	Mu_A1		2008	Angola	-9.418594	18.432287	56.1199	139.844	SAMN04538514
ITM083545	Mu_A1		2008	DRC			67.185	95.1572	SAMEA2234703
ITM083546	Mu_A1		2008	DRC			63.485	95.2664	SAMEA2234704
ITM083547	Mu_A1		2008	DRC			71.9813	95.2693	SAMEA2234705
ITM083663	Mu_A1		2008	DRC			81.954	96.2153	SAMEA3170678
ITM083664	Mu_A1		2008	DRC			82.559	96.1878	SAMEA3170679
ITM083665	Mu_A1		2008	DRC			79.7333	96.176	SAMEA3170680
ITM090058	Mu_A1		2008	DRC			65.2436	95.3781	SAMEA2234706
ITM090059	Mu_A1	BAPS_3	2007	DRC	-5.76785	13.92162	46.9404	92.5509	SAMEA2234707
ITM090244	Mu_A1	BAPS_3	2008	DRC	-5.37190	14.37605	57.9774	94.9957	SAMEA2234708
ITM090245	Mu_A1	BAPS_4	2008	DRC	-5.72645	14.39808	57.694	95.0699	SAMEA2234709
ITM090250	Mu_A1		2008	DRC			67.1955	96.1173	SAMEA3170681
ITM090252	Mu_A1		2008				66.4926	96.1887	SAMEA3170682
ITM090253	Mu_A1	BAPS_2	2008	DRC	-5.56121	14.44862	63.8999	95.2933	SAMEA2234710
ITM091058	Mu_A1		2008	DRC			71.8537	96.2031	SAMEA3170683
ITM091059	Mu_A1		2008	DRC			77.6888	96.1547	SAMEA3170684
ITM091155	Mu_A1	BAPS_3	2008	DRC	-5.72898	14.44607	87.2357	96.1905	SAMEA3170685
ITM091795	Mu_A1	BAPS_2	2008	DRC	-5.64428	14.18763	82.7933	96.1994	SAMEA3170686
ITM092479	Mu_A1		2009				67.3519	138.053	SAMN04538476
ITM092522	Mu_A1		2008				65.6582	95.3796	SAMEA2234711
ITM100140	Mu_A1	BAPS_2	2009	DRC	-5.70385	14.39294	90.0564	139.462	SAMN04538497
ITM100831	Mu_A1	BAPS_2	2009	DRC	-5.73816	14.04989	70.3266	94.9835	SAMEA2234713
ITM100833	Mu_A1	BAPS_3	2009	DRC	-5.29764	14.03725	53.6663	139.802	SAMN04538501
ITM101864	Mu_A1		2009	DRC	-4.825456	15.179014	67.6843	95.3276	SAMEA2234714
ITM102560	Mu_A1	BAPS_3	2009	DRC	-5.73978	14.04599	85.5055	96.1618	SAMEA3170687
ITM102561	Mu_A1	BAPS_3	2009	DRC	-5.73978	14.04599	62.8976	95.3578	SAMEA2234715
ITM102562	Mu_A1	BAPS_2	2010	DRC	-5.51255	13.90563	57.2451	95.3211	SAMEA2234716
ITM102563	Mu_A1		2010				81.1046	96.2161	SAMEA3170688
ITM102564	Mu_A1	BAPS_3	2010	DRC	-5.701165	14.038949	66.3057	96.1351	SAMEA3170689
ITM102565	Mu_A1	BAPS_2	2009	DRC	-5.38319	14.51654	57.4806	95.3006	SAMEA2234717
ITM110183	Mu_A1	BAPS_3	2009	DRC	-5.09500	14.02389	67.804	96.2028	SAMEA3170690
ITM110798	Mu_A1	BAPS_5	2008	DRC	-5.25116	14.14875	70.415	96.1617	SAMEA3170691
ITM110799	Mu_A1	BAPS_3	2008	DRC	-5.51917	13.90905	82.2611	96.1322	SAMEA3170692
ITM110800	Mu_A1	BAPS_3	2008	DRC	-5.67940	13.96586	89.656	96.1302	SAMEA3170693
ITM110801	Mu_A1	BAPS_2	2009	DRC	-5.67933	13.96667	79.5849	96.1719	SAMEA3170694
ITM110804	Mu_A1	BAPS_2	2011	DRC	-5.68124	13.91436	82.0931	96.1455	SAMEA3170695
ITM110805	Mu_A1		2008	DRC			58.666	95.1206	SAMEA2234718
ITM110807	Mu_A1	BAPS_3	2009	DRC	-5.40057	14.11641	70.0879	96.0517	SAMEA3170697
ITM110808	Mu_A1	BAPS_2	2009	DRC	-5.76894	13.92052	66.3826	96.1961	SAMEA3170698
ITM110809	Mu_A1	BAPS_2	2009	DRC	-5.74082	14.03083	72.2807	96.1429	SAMEA3170699
ITM110810	Mu_A1	BAPS_5	2010	DRC	-5.47175	14.46689	74.5718	96.127	SAMEA3170700
ITM110811	Mu_A1	BAPS_1	2010	DRC	-5.41990	14.47082	79.2778	96.1948	SAMEA3170701
ITM110812	Mu_A1		2010	DRC			80.8787	96.1679	SAMEA3170702
ITM110813	Mu_A1	BAPS_1	2010	DRC	-5.55463	14.46311	88.9538	96.1073	SAMEA3170703
ITM110891	Mu_A1	BAPS_3	2010	DRC	-5.6969	14.05914	80.5008	96.1998	SAMEA3170704
ITM112014	Mu_A1	BAPS_1	2011	DRC	-5.45031	14.46770	57.7045	95.1826	SAMEA2234719
ITM112015	Mu_A1	BAPS_2	2011	DRC	-5.14118	14.03652	62.8914	95.4092	SAMEA2234720
ITM112016	Mu_A1	BAPS_2	2011	DRC	-5.09462	14.02354	80.829	96.1352	SAMEA3170705
ITM120108	Mu_A1		2011				81.5537	96.1168	SAMEA3170706
ITM120109	Mu_A1		2011				73.3555	96.1268	SAMEA3170707
ITM130324	Mu_A1	BAPS_2	2011	DRC	-5.73737	14.04630	74.282	96.0901	SAMEA3170708
ITM130325	Mu_A1		2011	DRC			87.2827	96.152	SAMEA3170709
ITM130326	Mu_A1	BAPS_2	2011	DRC	-5.76861	13.92081	78.6566	96.0878	SAMEA3170710
ITM130327	Mu_A1	BAPS_2	2011	DRC	-4.910070	14.166960	88.2165	96.1012	SAMEA3170711
ITM130328	Mu_A1	BAPS_1	2011	DRC	-5.54598	13.95093	69.5574	96.1556	SAMEA3170712
ITM130329	Mu_A1		2011				71.9207	96.1564	SAMEA3170713
ITM130330	Mu_A1	BAPS_1	2011	DRC	-5.47032	14.45564	70.1442	96.1711	SAMEA3170714
ITM130333	Mu_A1	BAPS_4	2007	DRC	-5.60976	14.08427	67.2218	96.206	SAMEA3170715
ITM130334	Mu_A1	BAPS_1	2012	DRC	-5.56121	14.44862	67.2527	96.1633	SAMEA3170716
ITM130335	Mu_A1	BAPS_3	2011	DRC	-5.75556	13.98184	70.2118	96.1697	SAMEA3170717
ITM130336	Mu_A1	BAPS_1	2012	DRC	-5.50590	14.52313	64.4167	96.2222	SAMEA3170718
ITM130337	Mu_A1	BAPS_2	2012	DRC	-5.42084	13.82826	81.3372	96.1706	SAMEA3170719
ITM130338	Mu_A1	BAPS_2	2012	DRC	-5.37215	13.78772	74.6376	96.2066	SAMEA3170720
ITM130340	Mu_A2		2013	DRC	-5.76894	13.93317	72.6702	96.2001	SAMEA3170721
ITM130341	Mu_A1	BAPS_2	2013	DRC	-5.76913	13.92102	70.254	96.1354	SAMEA3170722
ITM130342	Mu_A1	BAPS_6	2012	DRC	-5.75556	13.98184	66.4287	96.1653	SAMEA3170723
ITM130343	Mu_A1	BAPS_2	2012	DRC	-5.09502	14.02358	66.6192	96.1808	SAMEA3170724
ITM130347	Mu_A1	BAPS_6	2012	DRC	-5.74139	14.03020	69.8569	96.2022	SAMEA3170725
ITM130348	Mu_A1	BAPS_4	2012	DRC	-5.47705	13.78943	67.2558	96.2042	SAMEA3170726
ITM131942	Mu_A1		2012				86.4293	96.1825	SAMEA3170727
ITM131943	Mu_A1	BAPS_5	2012	DRC	-5.70424	14.39377	79.2755	96.1853	SAMEA3170728
ITM131944	Mu_A1	BAPS_2	2012	DRC	-5.74140	14.03005	73.1891	96.1993	SAMEA3170729
ITM131945	Mu_A1	BAPS_2	2012	DRC	-5.75556	13.98184	73.4409	96.2031	SAMEA3170730
ITM131947	Mu_A1	BAPS_1	2012	DRC	-5.59428	14.44455	73.8142	96.2014	SAMEA3170731
ITM131948	Mu_A1	BAPS_3	2012	DRC	-5.68378	13.91524	64.9893	96.1522	SAMEA3170732
ITM131950	Mu_A1	BAPS_1	2012	DRC	-5.50590	14.52313	73.0872	96.1545	SAMEA3170733
ITM131951	Mu_A1	BAPS_3	2008	DRC	-5.58945	13.94445	76.5261	96.1918	SAMEA3170734
ITM131953	Mu_A1	BAPS_3	2012	DRC	-5.68112	13.91754	87.2745	96.1675	SAMEA3170735
ITM131954	Mu_A1	BAPS_2	2012	DRC	-5.38895	13.85555	71.9373	96.2355	SAMEA3170736
ITM131955	Mu_A1		2013	DRC	-6.479574	16.811128	68.0654	96.0186	SAMEA3170737
ITM131957	Mu_A1	BAPS_1	2013	DRC	-5.50590	14.52313	76.27	96.1341	SAMEA3170738
ITM131959	Mu_A1	BAPS_1	2013	DRC	-5.50590	14.52313	75.2432	96.1814	SAMEA3170739
ITM131960	Mu_A1	BAPS_3	2013	DRC	-5.75556	13.98184	80.2145	96.1482	SAMEA3170740
ITM131961	Mu_A1	BAPS_2	2013	DRC	-5.50388	13.87502	72.3642	96.1117	SAMEA3170741
ITM131963	Mu_A1	BAPS_3	2008	DRC	-5.58674	13.95612	71.255	96.2307	SAMEA3170742
ITM131964	Mu_A1		2013	DRC			80.8892	96.1723	SAMEA3170743
ITM141700	Mu_A1	BAPS_2	2013	DRC	-5.76605	13.96978	118.154	124.867	SAMEA3643463
ITM141701	Mu_A1	BAPS_3	2013	DRC	-5.77753	14.16762	119.693	124.868	SAMEA3643464
ITM141706	Mu_A1		2013	DRC			119.85	124.868	SAMEA3643466
ITM141707	Mu_A1		2013	DRC			120.323	124.863	SAMEA3643467
ITM141709	Mu_A1	BAPS_2	2013	DRC	-5.61116	14.08526	112.679	124.867	SAMEA3643468
ITM141710	Mu_A1	BAPS_2	2013	DRC	-5.60220	14.13882	118.396	124.867	SAMEA3643469
ITM141711	Mu_A1		2013	DRC			128.589	124.868	SAMEA3643470
ITM141712	Mu_A1		2013	DRC			127.574	124.866	SAMEA3643471
ITM141715	Mu_A1	BAPS_3	2013	DRC	-5.37203	13.78832	137.596	124.869	SAMEA3643472
ITM141716	Mu_A1	BAPS_3	2013	DRC	-5.79074	14.05777	124.142	124.865	SAMEA3643473
ITM141717	Mu_A1	BAPS_2	2013	DRC	-5.62628	14.18642	137.783	124.864	SAMEA3643474
ITM141719	Mu_A1		2013	DRC			131.02	124.867	SAMEA3643475
ITM141722	Mu_A1	BAPS_3	2013	DRC	-5.52901	14.07047	127.76	124.866	SAMEA3643477
ITM141723	Mu_A1		2013	DRC			132.803	124.868	SAMEA3643478
ITM141724	Mu_A1	BAPS_1	2013	DRC	-5.72464	14.47332	117.7	124.87	SAMEA3643479
ITM141725	Mu_A1	BAPS_2	2013	DRC	-5.74056	14.04931	132.407	124.864	SAMEA3643480
ITM141727	Mu_A1		2013	DRC			120.778	124.866	SAMEA3643481
ITM141728	Mu_A1	BAPS_3	2013	DRC	-5.58575	13.95549	140.564	124.865	SAMEA3643482
ITM141729	Mu_A1	BAPS_3	2014	DRC	-5.68276	13.91298	141.741	124.864	SAMEA3643483
ITM141732	Mu_A1		2013	DRC			130.648	124.868	SAMEA3643485
ITM141733	Mu_A1		2013	DRC			140.659	124.864	SAMEA3643486
ITM141736	Mu_A1	BAPS_3	2013	DRC	-5.76594	13.97003	120.971	124.867	SAMEA3643487
ITM141737	Mu_A1	BAPS_2	2013	DRC	-5.74126	14.05073	118.148	124.867	SAMEA3643488
ITM141738	Mu_A1	BAPS_4	2013	DRC	-5.70475	14.39368	117.85	124.866	SAMEA3643489
ITM141739	Mu_A1		2013	DRC			125.471	124.869	SAMEA3643490
ITM141740	Mu_A1	BAPS_2	2014	DRC	-5.14118	14.03652	120.682	124.864	SAMEA3643491
ITM141741	Mu_A1		2014	DRC			105.1	124.864	SAMEA3643492
ITM141742	Mu_A1		2014	DRC			107.902	124.867	SAMEA3643493
ITM5122	Mu_A1		1962				58.5602	96.1707	SAMEA3170657
ITM5151	Mu_A1		1972	DRC	-4.186555	26.439372	59.1486	157.503	SAMN04538520
ITM5152	Mu_A1		1974				65.4892	96.1128	SAMEA3170658
ITM5153	Mu_A1		1975				63.1441	96.1561	SAMEA3170659
ITM960657	Mu_A1		1996	Angola	-8.565601	13.669590	78.6968	140.032	SAMN04538507
