# Supplementary material for: Mycobacterium ulcerans Population Genomics To Inform on the Spread of Buruli Ulcer across Central Africa
Source: mSphere. 2019 Feb 6;4(1):e00472-18. doi: 10.1128/mSphere.00472-18 (PMC6365612; doi:10.1128/mSphere.00472-18)
Supplement: TABLE S2 [file mSphere.00472-18-st002.xlsx]

## Sheet: Xx
Reference	Position in reference	Deletion size (bp)	Affected genes
SGL03	81156	361	MUL_0085: PE-PGRS family protein (pseudogene-frame shift mutation)
SGL03	220242	9174	MUL_0213: PE-PGRS family protein (pseudogene-frame shift mutation); MUL_0214: transposase for IS2404; MUL_0215: hypothetical cytoplasmic protein; MUL_0216: hypothetical cytoplasmic protein; MUL_0217: lipoprotein LpqV; MUL_0218: hypothetical cytoplasmic protein; MUL_0219: conserved hypothetical protein (pseudogene-frame shift mutation); MUL_0220: hypothetical cytoplasmic protein; MUL_0221: hypothe…
SGL03	712426	1144	MUL_0694: PE-PGRS family protein (pseudogene-frame shift mutation)
SGL03	1704043	317	MUL_1581: conserved hypothetical protein (pseudogene-disrupted by IS2404)
SGL03	3439391	469	MUL_3100: PE-PGRS family protein (pseudogene-frame shift mutation)
SGL03	3859673	110
SGL03	3911092	152	MUL_3532: transposase for IS2606 (pseudogene-frame shift mutation)
Agy99	1217852	1450	transposase for IS2606
Agy99	1791444	1449	transposase for IS2606
Agy99	3304358	1370	transposase for IS2606
Agy99	3815771	283	PE-PGRS family protein
Agy99	4539656	445	PE-PGRS family protein
